# Supplementary material for: Transcriptional profiles of Arabidopsis stomataless mutants reveal developmental and physiological features of life in the absence of stomata
Source: Front Plant Sci. 2015 Jun 23;6:456. doi: 10.3389/fpls.2015.00456 (PMC4477074; doi:10.3389/fpls.2015.00456)
Supplement: Supplementary file 1 [file Table1.XLSX]

## Sheet: Hoja3
Table ST1. T-DNA insertion lines tested for epidermal phenotypes in this work. Primers used for genotyping and microarray expression values for the corresponding genes are included.
										Fold Change
Probeset	AGI code	Protein name	Gene symbol	Line name	Type	Phenotype	Selection method	Forward primer	Reverse primer	spch-3 vs Col-0	mute-3 vs Col-0	spch-3 vs mute-3
259531_at	At1g12460	Leucine-rich repeat transmembrane protein kinase, putative		SALK_149927C	T-DNA insertion	WT	PCR	CCGAAATGCTTAGAGCATCAG	GGAGAGATTCCGGTTTCTCTG	1.96*	3.4*	-1.74*
261086_at	At1g17460	TRF-like 3	TRFL3	SALK_062675	T-DNA insertion	WT	PCR	CATACCCCAAGAGCCATTATG	AGGCTTCTTTCAGTCGGAAAC	-1.38	1.51	-2.08*
260876_at	At1g21460	SWEET1	SWEET1	GK-481B09	T-DNA insertion	WT	Sulfadiazine			-3.1*	4.43*	-13.72*
255962_at	At1g22330	RNA binding / nucleic acid binding / nucleotide binding		SALK_011929	T-DNA insertion	WT	PCR	ACGAAGCACAGAAGGTGAGAG	TTGGATTTGTCATCGGAAGAG	1.94*	2.6*	-1.34
260151_at	At1g52910	Unknown protein		SALK_023982	T-DNA insertion	WT	PCR	GCTTCAAAGCTCGTGATCATC	AATGGACAAACTCATTCAGGG	1.38*	2.05*	-1.48*
256527_at	At1g66100	Thionin, putative		SAIL_215_F05	T-DNA insertion	WT	PCR	AAAAGATGACGACGATTCACG	TATACGGTTAGCACGACCATG	-4.16*	3.87*	-16.11*
260264_at	At1g68500	Unknown protein		SALK_053909	T-DNA insertion	WT	PCR	TGCAACATGCTCTTCTCTTTC	ATCAGCAGTCCCTTCTTCCTC	-1.58*	1.67*	-2.65*
262376_at	At1g72970	EMBRYO SAC DEVELOPMENT ARREST 17	EDA17	SALK_024611	T-DNA insertion	Low stomatal density and index	PCR	CTGACATTTCAGCTTCTTCCG	CACAGGAATCTTCAGCCTCTG	1.05	2.07*	-1.98*
266175_at	At2g02450	LONG VEGETATIVE PHASE 1	LOV1	GT109	Reporter GUS	WT and no GUS	Kanamycin			-1.21	2.36*	-2.86*
265918_at	At2g15090	3-KETOACYL-COA SYNTHASE 8	KCS8	SALK_055908	T-DNA insertion	WT	PCR	CGGTGATCCCTTAACAGAGTC	AAATATCGCAACTTTGGGTCC	3.61*	4.08*	-1.13
267201_at	At2g31010	Protein kinase family protein		SALK_109522	T-DNA insertion	WT	PCR	TCGACATGCTTATCACGATTG	TCCGCACAAAAGGTACAATTC	2.7*	2.46*	1.09
263840_at	At2g36885	Unknown protein		SALK_019139	T-DNA insertion	WT	PCR	AGGTGCCTCCCCTATCATATG	CAATCATACCATGTTCCCTGG	3.13*	2.45*	1.28
258326_at	At3g22760	SOL1	SOL1	GT_3_37840	Reporter GUS	WT and no GUS	Kanamycin			1.23	2.46*	-1.99*
252280_at	At3g49260	IQ-DOMAIN 21	IQD21	SALK_047040	T-DNA insertion	WT	PCR	TCTCGTTCCGTTTTGAGATTC	TTTTGGATCTCAACTCTAGCCC	-1.53	1.58	-2.42*
252215_at	At3g50240	KICP-02	KICP-02	SALK_022231	T-DNA insertion	WT	PCR	CATAGGTGCAAATGGGAACAC	AACATGTGCACCTTCTTTTCG	2.3*	3.06*	-1.33
251677_at	At3g56980	OBP3-RESPONSIVE GENE 3	ORG3	SALK_025676	T-DNA insertion	WT	PCR	CAATCCGCATGATAAATCACC	TTGGTGGCTGCTTAACGTAAC	-2.6*	1.14	-2.97*
255298_at	At4g04840	METHIONINE SULFOXIDE REDUCTASE B6	MSRB6	SALK_010317	T-DNA insertion	WT	PCR	CATAGGGTGTGATTGGTAGGG	ATTTTTGCAGGAGGAGAGAGC	-1.1	3.39*	-3.73*
253423_at	At4g32280	INDOLE-3-ACETIC ACID INDUCIBLE 29	IAA29	SALK_091933	T-DNA insertion	WT	PCR	CAAGGAGTTAGTGAGGGACTCG	GCGTGTTGGTTAAGATACCAT	-1.26	1.71*	-2.15*
251017_at	At5g02760	ARABIDOPSIS PP2C CLADE D 7	APD7	SALK_099356	T-DNA insertion	WT	PCR	GGATCCCATAAACATGTGTCG	TGCCCAAATTCAGACTACCAG	2.45*	3.76*	-1.54
250478_at	At5g10250	DEFECTIVELY ORGANIZED TRIBUTARIES 3	DOT3	SALK_107193	T-DNA insertion	WT	PCR	CGACCTCCAGAATTTTCTTCC	TAGCCACCCTTGACATTGATC	-1.99*	1.15	-2.28*
246072_at	At5g20240	PISTILLATA	PI	JYB982.1	Reporter GFP	No GFP in developing leaf	Phosphinothricin			208.72*	53.05*	3.93*
246855_at	At5g26280	TRAF-like family protein		SALK_036086	T-DNA insertion	WT	PCR	TTGTTAAACCGGCTCAACAAC	TGCAACTTATATGGGAGTCGC	1.63*	3.05*	-1.88*
249008_at	At5g44680	Methyladenine glycosylase family protein		SALK_059857	T-DNA insertion	WT	PCR	TCATCATGAACTGGAACTCCC	AAGAATGTGGTGTCCTTGTCC	1.42	3.78*	-2.65*
247760_at	At5g59130	Subtilase family protein		SALK_145867; SALK_089292	T-DNA insertion	WT	PCR	ACCGCGAGAAGAGAAGGATAG	GTCTTGCTTACTTTTTGGGGG	-17.6*	-5.37*	-3.28*
* statistically significant fold change (p-value FDR<0.05)
