# Supplementary material for: Transcriptional profiles of Arabidopsis stomataless mutants reveal developmental and physiological features of life in the absence of stomata
Source: Front Plant Sci. 2015 Jun 23;6:456. doi: 10.3389/fpls.2015.00456 (PMC4477074; doi:10.3389/fpls.2015.00456)
Supplement: Supplementary file 4 [file Table4.XLSX]

## Sheet: Hoja1
Table ST4. Differentially expressed genes classified by K-means clustering (k=4).
Cluster 1 (Higher in both mutants)	Cluster 2 (Lower in both mutants)	Cluster 3 (Lower in mute-3)	Cluster 4 (Higher in mute-3)
267606_at	267644_s_at	252652_at	266175_at
267592_at	267612_at	247177_at	253423_at
267532_at	267538_at	245252_at	267265_at
267492_at	267503_at	245148_at	267035_at
267318_at	267389_at	245020_at	266956_at
267279_at	267175_s_at	245010_at	266745_at
267263_at	267112_at	244962_at	264839_at
267170_at	266996_at	244932_at	264513_at
267055_at	266983_at	251884_at	264315_at
267040_at	266835_at	245076_at	264310_at
267034_at	266707_at	245047_at	263979_at
266792_at	266396_at	245041_at	263656_at
266715_at	266296_at	245024_at	263607_at
266663_at	266279_at	245019_at	263412_at
266629_at	266155_at	245018_at	262839_at
266545_at	265837_at	245016_at	262543_at
266489_at	265699_at	245014_at	262376_at
266316_at	265428_at	245011_at	262261_at
266035_at	265305_at	245009_at	262092_at
266014_s_at	265249_at	245008_at	262040_at
265451_at	265059_at	245003_at	261570_at
265377_at	264953_at	244998_at	261502_at
265111_at	264859_at	244997_at	261203_at
265005_at	264782_at	244996_at	261086_at
264923_s_at	264738_at	267028_at	260969_at
264700_at	264635_at	266800_at	260876_at
264318_at	264314_at	266368_at	260264_at
264209_at	264300_at	265725_at	260151_at
264007_at	264270_at	265668_at	259794_at
263942_at	263947_at	265471_at	259660_at
263731_at	263842_at	265411_at	259611_at
263467_at	263714_at	265276_at	259531_at
263456_at	263690_at	265067_at	258355_at
263431_at	262883_at	264929_at	258326_at
263249_at	262875_at	264894_at	258091_at
263179_at	262717_s_at	264887_at	257938_at
262887_at	262680_at	264866_at	257798_at
262844_at	262374_s_at	264746_at	257506_at
262582_at	262373_at	264415_at	256527_at
262542_at	262314_at	263931_at	256021_at
262529_at	262313_at	263836_at	255692_at
262263_at	262309_at	263788_at	255662_at
262180_at	262304_at	263565_at	255652_at
262143_at	262229_at	263475_at	255438_at
262033_at	261832_at	263403_at	255298_at
261975_at	261804_at	263374_at	254794_at
261717_at	261785_at	263250_at	253754_at
261658_at	261713_at	263231_at	252950_at
261404_at	261500_at	263210_at	252280_at
261346_at	261350_at	262731_at	252272_at
261229_at	261149_s_at	262482_at	251714_at
260982_at	260831_at	262134_at	251575_at
260975_at	260783_at	261901_at	251133_at
260967_at	260774_at	261892_at	250616_at
260887_at	260706_at	261648_at	250366_at
260667_at	260664_at	261394_at	250327_at
260656_at	260633_at	261242_at	250167_at
260536_at	260602_at	261216_at	249955_at
260519_at	260466_at	261193_at	249818_at
260222_at	260362_at	260841_at	249118_at
259850_at	260353_at	260744_at	249008_at
259721_at	260287_at	260635_at	248975_at
259683_at	260221_at	260327_at	248923_at
259608_at	260179_at	260126_at	248784_at
259579_at	260167_at	259841_at	248646_at
259530_at	260060_at	259479_at	248427_at
259234_at	260004_at	259445_at	247880_at
259077_s_at	259789_at	259365_at	247866_at
258891_at	259778_at	259297_at	247671_at
258796_at	259766_at	259213_at	247439_at
258750_at	259417_at	259150_at	246952_at
258676_at	259403_at	259133_at	246855_at
258608_at	259327_at	259015_at	246231_at
258470_at	258956_at	258983_at	246075_at
258356_at	258935_at	258975_at	245800_at
258274_at	258890_at	258606_at	245771_at
258132_at	258791_at	258338_at	258736_at
258123_at	258537_at	258201_at	257879_at
258110_at	258385_at	258100_at	253522_at
258005_at	258264_at	257645_at	250261_at
257697_at	258263_at	257641_s_at	247741_at
257547_at	258140_at	257615_at	267481_at
257334_at	258139_at	257466_at	254221_at
256598_at	258063_at	257206_at	251017_at
256577_at	258059_at	257074_at	248718_at
256516_at	258047_at	256922_at	247578_at
256510_at	258001_at	256835_at	261451_at
256458_at	257824_at	256793_at	259763_at
256386_at	257678_at	256756_at	250613_at
256340_at	257650_at	256469_at	249069_at
256162_at	257628_at	256169_at	248095_at
256098_at	257247_at	255904_at	247461_at
256020_at	257021_at	255521_at	246394_at
255714_at	256880_at	255230_at	264271_at
255577_at	256766_at	254926_at	259788_at
255538_at	256675_at	254665_at	258332_at
255536_at	256596_at	254500_at	256964_at
255333_at	256589_at	254318_at	255962_at
255064_at	256503_at	254314_at	246011_at
255059_at	256454_at	254093_at	245141_at
254770_at	256376_s_at	253911_at	266295_at
254707_at	256336_at	253643_at	264266_at
254572_at	255877_at	253414_at	260618_at
254563_at	255795_at	253125_at	260368_at
254562_at	255763_at	253046_at	257171_at
254431_at	255488_at	252989_at	255232_at
254332_at	255462_at	252908_at	255062_at
254320_at	255121_at	252859_at	248690_at
254294_at	254919_at	252618_at	263593_at
254284_at	254783_at	252487_at	262871_at
254042_at	254759_at	252387_at	265400_at
253887_at	254744_at	252265_at
253876_at	254741_s_at	252214_at
253811_at	254710_at	252136_at
253628_at	254687_at	252102_at
253571_at	254571_at	252053_at
253392_at	254460_at	250781_at
253172_at	254430_at	250670_at
252997_at	254232_at	250339_at
252956_at	254201_at	250279_at
252890_at	254150_at	249942_at
252711_at	254024_at	249918_at
252210_at	253697_at	249532_at
252193_at	253657_at	249197_at
252123_at	253638_at	248719_at
252066_at	253606_at	248528_at
251961_at	253277_at	248381_at
251864_at	253268_s_at	248322_at
251855_at	253218_at	247949_at
251771_at	252973_s_at	247819_at
251346_at	252858_at	247287_at
251326_at	252827_at	247109_at
251199_at	252463_at	247009_at
251192_at	252400_at	246858_at
251072_at	252274_at	246777_at
251059_at	252040_at	246620_at
250892_at	252011_at	246216_at
250879_at	251916_at	246018_at
250844_at	251885_at	245854_at
250837_at	251705_at	245711_at
250506_at	251670_at	245193_at
250470_at	251594_at	245025_at
250213_at	251360_at	245007_at
250199_at	251304_at	266267_at
250180_at	251301_at	266259_at
250070_at	251221_at	264288_at
249750_at	251169_at	263182_at
249626_at	251084_at	262517_at
249583_at	250937_at	261895_at
249372_at	250598_at	261110_at
249361_at	250528_at	258787_at
249174_at	250517_at	254952_at
249152_s_at	250268_s_at	252882_at
249063_at	250129_at	252133_at
248941_s_at	249928_at	251400_at
248704_at	249922_at	249377_at
248683_at	249619_at	249136_at
248573_at	249581_at	246584_at
248404_at	249527_at	254289_at
248283_at	249010_at	253954_at
248252_at	248967_at	252183_at
248080_at	248908_at	251291_at
248006_at	248764_at	266461_at
247996_at	248710_at	262518_at
247617_at	248676_at	253654_at
247616_at	248590_at	248164_at
247535_at	248585_at	247283_at
247427_at	248467_at	247095_at
247214_at	248434_at	265499_at
247189_at	248144_at	261456_at
247069_at	248040_at	254694_at
246995_at	247957_at	254331_s_at
246987_at	247794_at	247573_at
246984_at	247793_at	245734_at
246962_s_at	247760_at	267238_at
246911_at	247740_at	265075_at
246843_at	247541_at	251826_at
246613_at	247508_at
246516_at	247443_at
246511_at	247282_at
246510_at	247252_at
246420_at	247041_at
246397_at	247040_at
246288_at	246998_at
245809_at	246818_at
245799_at	246701_at
245757_at	246682_at
245706_at	246440_at
245705_at	246194_at
245479_at	246108_at
245334_at	245748_at
245317_at	245731_at
245130_at	245692_at
245112_at	245393_at
244931_at	245292_at
267548_at	267359_at
267524_at	267264_at
267523_at	267089_at
267515_at	267084_at
267497_at	267080_at
267469_at	267076_at
267393_at	267010_at
267349_at	266979_at
267335_s_at	266824_at
267308_at	266752_at
267290_at	266689_at
267260_at	266673_at
267201_at	266600_at
267200_at	266572_at
267147_at	266555_at
267129_at	266464_at
267128_at	266413_at
267096_at	266395_at
267038_at	266391_at
267008_at	266372_at
266910_at	266362_at
266904_at	266357_at
266901_at	266335_at
266899_at	266327_at
266799_at	266326_at
266743_at	266319_s_at
266732_at	266291_at
266721_at	266290_at
266650_at	266285_at
266643_s_at	266278_at
266613_at	266235_at
266588_at	266015_at
266533_s_at	265993_at
266500_at	265990_at
266460_at	265962_at
266424_at	265929_s_at
266415_at	265913_at
266393_at	265902_at
266371_at	265894_at
266348_at	265892_at
266325_at	265823_at
266254_at	265817_at
266246_at	265726_at
266215_at	265720_at
266165_at	265698_at
266163_at	265682_at
266140_at	265646_at
266119_at	265611_at
266117_at	265547_at
266022_at	265530_at
265938_at	265454_at
265918_at	265342_at
265884_at	265339_at
265879_at	265245_at
265771_at	265233_s_at
265715_s_at	265221_s_at
265610_at	265200_s_at
265597_at	265197_at
265536_at	265192_at
265414_at	265189_at
265356_at	265170_at
265283_at	265128_at
265120_at	265121_at
265116_at	265078_at
265070_at	265042_at
265066_at	265025_at
265028_at	265023_at
264910_at	264998_at
264857_at	264987_at
264822_at	264986_at
264777_at	264968_at
264770_at	264958_at
264704_at	264942_at
264561_at	264938_at
264535_at	264899_at
264526_at	264873_at
264524_at	264779_at
264521_at	264638_at
264517_at	264573_at
264512_at	264525_at
264449_at	264442_at
264378_at	264348_at
264371_at	264346_at
264321_at	264301_at
264296_at	264217_at
264280_at	264204_at
264238_at	264195_at
264225_at	264096_at
264157_at	264052_at
264153_at	264012_at
264124_at	263951_at
264098_at	263915_at
264082_at	263829_at
264078_at	263791_at
264056_at	263776_s_at
264045_at	263761_at
263989_at	263709_at
263962_at	263584_at
263957_at	263574_at
263953_at	263545_at
263918_at	263515_at
263867_at	263486_at
263840_at	263477_at
263765_at	263452_at
263662_at	263405_s_at
263653_at	263401_at
263628_at	263184_at
263591_at	263168_at
263536_at	263151_at
263499_at	263126_at
263496_at	263111_s_at
263421_at	263032_at
263398_at	262958_at
263386_at	262943_at
263380_at	262926_s_at
263326_at	262888_at
263319_at	262882_at
263275_at	262830_at
263258_at	262811_at
263207_at	262803_at
263194_at	262793_at
263193_at	262751_at
263128_at	262748_at
263108_at	262693_at
263067_at	262653_at
262980_at	262646_at
262942_at	262615_at
262910_at	262612_at
262846_at	262396_at
262840_at	262357_at
262825_at	262312_at
262797_at	262259_s_at
262768_at	262244_at
262756_at	262232_at
262730_at	262213_at
262729_at	262175_at
262725_at	262162_at
262711_at	262137_at
262703_at	262113_at
262694_at	262098_at
262637_at	262072_at
262609_at	262049_at
262552_at	262010_at
262360_at	261981_at
262315_at	261927_at
262225_at	261913_at
262195_at	261881_at
262157_at	261826_at
262084_at	261819_at
262047_at	261806_at
262038_at	261782_at
262001_at	261758_at
261944_at	261754_at
261926_at	261692_at
261924_at	261684_at
261866_at	261618_at
261815_at	261598_at
261756_at	261576_at
261728_at	261545_at
261727_at	261538_at
261688_at	261459_at
261685_at	261425_at
261674_at	261407_at
261673_at	261375_at
261663_at	261335_at
261639_at	261323_at
261568_at	261315_at
261496_at	261309_at
261492_at	261247_at
261395_at	261221_at
261363_at	261212_at
261279_at	261191_at
261273_at	261151_at
261266_at	261084_at
261252_at	261075_at
261165_at	261048_at
261131_at	261046_at
261117_at	261013_at
261114_at	260924_at
261068_at	260902_at
261055_at	260855_at
261027_at	260840_at
260914_at	260799_at
260877_at	260754_at
260856_at	260745_at
260830_at	260567_at
260731_at	260546_at
260705_at	260541_at
260686_at	260540_at
260668_at	260522_x_at
260662_at	260420_at
260646_at	260419_at
260645_at	260415_at
260548_at	260385_at
260501_at	260199_at
260493_at	260041_at
260457_at	260012_at
260423_at	260011_at
260408_at	260007_at
260386_at	260005_at
260352_at	260002_at
260337_at	259996_at
260203_at	259953_at
260109_at	259875_s_at
260028_at	259854_at
260009_at	259842_at
259958_at	259765_at
259915_at	259708_at
259892_at	259705_at
259882_at	259661_at
259859_at	259632_at
259848_at	259618_at
259729_at	259561_at
259665_at	259544_at
259664_at	259535_at
259607_at	259495_at
259605_at	259383_at
259600_at	259382_s_at
259592_at	259381_s_at
259573_at	259373_at
259504_at	259340_at
259437_at	259308_at
259404_at	259235_at
259358_at	259211_at
259325_at	259179_at
259321_at	259116_at
259132_at	259034_at
259106_at	258977_s_at
259104_at	258976_at
259095_at	258851_at
259072_at	258807_at
259041_at	258757_at
259037_at	258607_at
259023_at	258566_at
259020_at	258300_at
259014_at	258299_at
259010_at	258275_at
258997_at	258108_at
258988_at	258055_at
258945_at	258038_at
258923_at	258037_at
258809_at	258033_at
258788_at	257960_at
258764_at	257890_s_at
258728_at	257880_at
258684_at	257860_at
258609_at	257832_at
258577_at	257625_at
258554_at	257624_at
258528_at	257543_at
258527_at	257507_at
258484_at	257421_at
258483_at	257365_x_at
258421_at	257300_at
258393_at	257288_at
258383_at	257264_at
258368_at	257194_at
258357_at	257175_s_at
258327_at	257147_at
258298_at	257054_at
258249_s_at	256978_at
258227_at	256914_at
258225_at	256829_at
258209_at	256828_at
258170_at	256799_at
258134_at	256796_at
258097_at	256788_at
258086_at	256674_at
258075_at	256664_at
258054_at	256617_at
258040_at	256528_at
257964_at	256497_at
257947_at	256489_at
257932_at	256453_at
257922_at	256441_at
257912_at	256427_at
257895_at	256366_at
257830_at	256299_at
257769_at	256294_at
257766_at	256293_at
257690_at	256255_at
257517_at	256225_at
257478_at	256168_at
257456_at	256008_s_at
257427_at	255923_at
257367_at	255860_at
257315_at	255802_s_at
257204_at	255786_at
257203_at	255773_at
257202_at	255645_at
257173_at	255626_at
257076_at	255622_at
257071_at	255621_at
256970_at	255578_at
256969_at	255575_at
256940_at	255503_at
256877_at	255502_at
256865_at	255437_at
256848_at	255331_at
256836_at	255319_at
256825_at	255310_at
256771_at	255302_at
256747_at	255259_at
256720_at	255255_at
256697_at	255243_at
256673_at	255129_at
256627_at	255127_at
256578_at	255104_at
256575_at	255088_at
256548_at	255028_at
256544_at	255016_at
256529_at	254998_at
256452_at	254928_at
256433_at	254870_at
256396_at	254862_at
256311_at	254803_at
256275_at	254791_at
256221_at	254735_at
256160_at	254716_at
255959_at	254697_at
255941_at	254663_at
255885_at	254630_at
255881_at	254592_at
255878_at	254573_at
255818_at	254564_at
255817_at	254532_at
255774_at	254496_at
255733_at	254386_at
255571_at	254328_at
255524_at	254305_at
255506_at	254300_at
255484_at	254259_s_at
255483_at	254256_at
255433_at	254247_at
255428_at	254234_at
255403_at	254225_at
255250_at	254193_at
255177_at	254188_at
255082_at	254163_s_at
255080_at	254153_at
255012_at	253987_at
254931_at	253971_at
254893_at	253806_at
254827_at	253747_at
254815_at	253746_at
254807_at	253630_at
254798_at	253545_at
254785_at	253534_at
254726_at	253525_at
254701_at	253411_at
254652_at	253382_at
254561_at	253263_at
254420_at	253249_at
254418_at	253243_at
254396_at	253228_at
254367_at	253203_at
254363_at	253052_at
254333_at	252996_s_at
254274_at	252983_at
254098_at	252925_at
254063_at	252870_at
254016_at	252853_at
254001_at	252625_at
253925_at	252572_at
253891_at	252543_at
253871_at	252534_at
253856_at	252502_at
253829_at	252412_at
253828_at	252363_at
253768_at	252334_at
253687_at	252269_at
253636_at	252234_at
253631_at	252178_at
253590_at	252168_at
253551_at	251987_at
253496_at	251906_at
253485_at	251790_at
253428_at	251785_at
253405_at	251762_at
253373_at	251759_at
253372_at	251733_at
253330_at	251713_at
253300_at	251677_at
253286_at	251524_at
253255_at	251503_at
253215_at	251457_s_at
253190_at	251358_at
253165_at	251272_at
253156_at	251218_at
253099_s_at	251195_at
253066_at	251181_at
253050_at	251154_at
253021_at	251143_at
252980_at	251039_at
252966_at	251028_at
252940_at	251013_at
252924_at	250967_at
252923_at	250960_at
252886_at	250832_at
252868_at	250828_at
252866_at	250803_at
252820_at	250734_at
252759_at	250633_at
252646_at	250485_at
252629_at	250478_at
252615_at	250471_at
252563_at	250408_at
252561_at	250316_at
252415_at	250186_at
252374_at	250109_at
252300_at	250090_at
252298_at	249944_at
252215_at	249941_at
252179_at	249932_at
252167_at	249920_at
252160_at	249911_at
251966_at	249867_at
251922_at	249866_at
251901_at	249860_at
251899_at	249817_at
251881_at	249797_at
251870_at	249759_at
251861_at	249639_at
251858_at	249486_at
251770_at	249482_at
251736_at	249472_at
251646_at	249309_at
251642_at	249288_at
251630_at	249208_at
251584_at	249188_at
251519_at	249134_at
251494_at	249124_at
251450_at	249059_at
251438_s_at	249052_at
251413_at	249047_at
251308_at	249025_at
251290_at	248970_at
251281_at	248969_at
251225_at	248888_at
251191_at	248819_at
251183_at	248769_at
251150_at	248763_at
251124_s_at	248684_at
251109_at	248581_at
251105_at	248550_at
251090_at	248544_at
251036_at	248395_at
250939_at	248330_at
250936_at	248327_at
250910_at	248267_at
250891_at	248172_at
250827_at	248169_at
250772_at	248132_at
250743_at	248123_at
250680_at	248021_at
250663_at	248007_at
250653_at	247964_at
250645_at	247940_at
250550_at	247931_at
250512_at	247816_at
250505_at	247814_at
250448_at	247754_at
250420_at	247600_at
250413_at	247575_at
250358_at	247549_at
250337_at	247444_at
250292_at	247435_at
250287_at	247357_at
250254_at	247356_at
250219_at	247324_at
250208_at	247074_at
250182_at	247072_at
250110_at	247035_at
250024_at	246996_at
249985_at	246880_s_at
249895_at	246860_at
249847_at	246582_at
249806_at	246566_at
249782_at	246522_at
249765_at	246481_s_at
249763_at	246464_at
249732_at	246463_at
249693_at	246417_at
249457_s_at	246310_at
249456_at	246293_at
249454_at	246270_at
249452_at	246159_at
249410_at	246142_at
249337_at	246125_at
249283_at	245957_at
249220_at	245946_at
249172_at	245912_at
249123_at	245891_at
249093_at	245736_at
249073_at	245629_at
249037_at	245627_at
248968_at	245616_at
248921_at	245592_at
248916_at	245385_at
248914_at	245384_at
248903_at	245353_at
248896_at	245324_at
248608_at	245277_at
248592_at	245276_at
248578_at	245265_at
248564_at	245254_at
248506_at	245197_at
248498_at	245090_at
248460_at	245049_at
248419_at	245015_at
248378_at	244974_at
248344_at	244973_at
248247_at	244972_at
248236_at	244937_at
248186_at	259000_at
248179_at	259787_at
248175_at
248163_at
248085_at
247979_at
247974_at
247925_at
247845_at
247597_at
247552_at
247491_at
247480_at
247464_at
247447_at
247377_at
247251_at
247246_at
247230_at
247191_at
247186_at
247183_at
247162_at
247161_at
247132_at
247128_at
247105_at
247049_at
247037_at
246943_at
246772_at
246702_at
246650_at
246633_at
246593_at
246592_at
246555_at
246550_at
246411_at
246408_at
246371_at
246302_at
246289_at
246251_at
246200_at
246195_at
246099_at
246097_at
246072_at
246005_at
245980_at
245915_s_at
245885_at
245884_at
245861_at
245859_at
245853_at
245816_at
245794_at
245789_at
245780_at
245708_at
245698_at
245644_at
245600_at
245504_at
245433_at
245392_at
245386_at
245349_at
245339_at
245325_at
245323_at
245306_at
245291_at
245262_at
245244_at
245233_at
245228_at
245211_at
245176_at
245110_at
245108_at
245079_at
245052_at
244951_s_at
263320_at
261135_at
253915_at
