# Supplementary material for: Transcriptional profiles of Arabidopsis stomataless mutants reveal developmental and physiological features of life in the absence of stomata
Source: Front Plant Sci. 2015 Jun 23;6:456. doi: 10.3389/fpls.2015.00456 (PMC4477074; doi:10.3389/fpls.2015.00456)
Supplement: Supplementary file 5 [file Table5.XLSX]

## Sheet: Hoja2
Table ST5. Conditional TF overexpression lines tested in this work and their phenotypes. Microarray expression values for the corresponding genes are included.
						Fold Change
Probeset	AGI Code	Protein name	Gene symbol	Number of lines analyzed	Phenotype	spch-3 vs Col-0	mute-3 vs Col-0	spch-3 vs mute-3
261568_at	At1g01030	NGATHA3	NGA3	2	High stomatal density	2.12*	1.32	1.61*
259432_at	At1g01520	ALTERED SEED GERMINATION 4	ASG4	1	WT	-2.15	-1.42	-1.51
263179_at	At1g05710	Ethylene-responsive protein, putative		2	WT	3.84*	2.47*	1.55*
261815_at	At1g08320	BASIC LEUCINE ZIPPER 21	bZIP21	3	WT	4.19*	1.91*	2.2*
264782_at	At1g08810	MYB domain protein 60	MYB60	2	WT	-7.28*	-2.57*	-2.83*
259365_at	At1g13300	HYPERSENSITIVITY TO LOW PI-ELICITED PRIMARY ROOT SHORTENING 1	HRS1	3	WT	-1.91*	-2.22*	1.16
262840_at	At1g14900	HIGH MOBILITY GROUP A	HMGA	5	WT	2.56*	2.1*	1.22
260742_at	At1g15050	INDOLE-3-ACETIC ACID INDUCIBLE 34	IAA34	1	WT	1.36	1.45*	-1.06
261431_at	At1g18710	MYB domain protein 47	MYB47	2	WT	-1.49	-1.35	-1.11
255926_at	At1g22190	RELATED TO AP2 4	RAP2.4	3	WT	-1.33	-1.6	1.2
255742_at	At1g25560	TEMPRANILLO 1	TEM1	2	WT	1.01	-1.62	1.64
263690_at	At1g26960	HOMEOBOX PROTEIN 23	HB23	3	WT	-3.11*	-2.1*	-1.48*
261648_at	At1g27730	SALT TOLERANCE ZINC FINGER	STZ	2	WT	-1.99	-4.24*	2.13
261467_at	At1g28520	VASCULAR PLANT ONE ZINC FINGER PROTEIN	VOZ1	3	WT	-1.41*	-1.55*	1.1
260887_at	At1g29160	Dof-type zinc finger domain-containing protein		3	Small plants with elongated cotyledons	2.67*	1.69*	1.58*
245774_at	At1g30210	TEOSINTE BRANCHED1	TCP24	2	WT	1.27	1.32	-1.04
262028_at	At1g35560	TCP domain protein 23	TCP23	3	WT	-1.02	-1.27	1.24
263194_at	At1g36060	AP2 domain-containing transcription factor, putative		2	WT	6.9*	2.87*	2.4*
259626_at	At1g42990	BASIC LEUCINE ZIPPER 60	bZIP60	2	WT	-1.26	-1.39	1.1
264415_at	At1g43160	RELATED TO AP2 6	RAP2.6	3	Undiferentiated pavement cells, low stomatal density, frequent stomata pairs.	1.8	-1.99	3.59*
259618_at	At1g48000	MYB domain protein 112	MYB112	3	WT	-3.3*	-4.54*	1.37
261866_at	At1g50420	SCARECROW-LIKE 3	SCL3	2	WT	2.04*	1.18	1.73*
245748_at	At1g51140	ABA-RESPONSIVE KINASE SUBSTRATE 1	AKS1	3	WT	-2.68*	-1.78	-1.5*
246376_at	At1g51950	INDOLE-3-ACETIC ACID INDUCIBLE 18	IAA18	2	WT	1.63*	1.57*	1.04
260203_at	At1g52890	NAC domain containing protein 19	NAC019	2	WT	1.95*	-1.06	2.06*
262197_at	At1g53910	RELATED TO AP2 12	RAP2.12	2	WT	1.57*	1.26	1.25
265072_at	At1g55580	SCARECROW-LIKE 18	SCL18	2	WT	1.09	1.06	1.03
262098_at	At1g56170	NUCLEAR FACTOR Y, SUBUNIT C2	NF-YC2	3	WT	-3.68*	-2.81*	-1.31
260327_at	At1g63840	Zinc finger (C3HC4-type RING finger) family protein		2	WT	-1.5*	-2.66*	1.78*
259822_at	At1g66230	MYB domain protein 20	MYB20	2	WT	1.86	1.84	1.01
259992_at	At1g67970	HEAT SHOCK TRANSCRIPTION FACTOR A8	HSFA8	3	WT	1.13	1.17	-1.04
260266_at	At1g68520	B-BOX domain Protein 14	BBX14	1	WT	1.17	1.1	1.07
260037_at	At1g68840	TEMPRANILLO 2	TEM2	2	WT	-1.31	-1.78	1.35
260030_at	At1g68880	BASIC LEUCINE-ZIPPER 8	BZIP	2	WT	-1.93*	-1.87*	-1.03
260355_at	At1g69180	CRABS CLAW	CRC	2	WT	1.13	1.21	-1.07
256300_at	At1g69490	NAC domain containing protein 29	NAC029	3	WT	-1.67	-2.12	1.27
260371_at	At1g69690	TCP domain protein 15	TCP15	3	WT	1.52*	1.41*	1.08
260334_at	At1g70510	KNOTTED-LIKE FROM ARABIDOPSIS THALIANA 2	KNAT2	3	WT	1.19	1.08	1.11
259751_at	At1g71030	ARABIDOPSIS MYB-LIKE 2	MYBL2	2	WT	-1.13	-1.35	1.19
262211_at	At1g74930	ORA47	ORA47	3	WT	-1.04	-1.06	1.01
261114_at	At1g75388	CONSERVED PEPTIDE UPSTREAM OPEN READING FRAME 5	CPuORF5	3	WT	4.05*	4.13*	-1.02
259705_at	At1g77450	NAC domain containing protein 32	NAC032	2	WT	-4.14*	-2.99*	-1.38
262137_at	At1g77920	TGACG SEQUENCE-SPECIFIC BINDING PROTEIN 7	TGA7	3	WT	-3.34*	-2.52*	-1.33
263128_at	At1g78600	LIGHT-REGULATED ZINC FINGER PROTEIN 1	LZF1	3	WT	2.26*	1.95*	1.16
265342_at	At2g18300	HOMOLOG OF BEE2 INTERACTING WITH IBH 1	HBI1	3	WT	-2.56*	-1.07	-2.39*
266071_at	At2g18670	Zinc finger (C3HC4-type RING finger) family protein		2	WT	-3.6	-3.45	-1.04
263486_at	At2g22200	AP2 domain-containing transcription factor		3	WT	-2.97*	-2.48	-1.2
265351_at	At2g22630	AGAMOUS-LIKE 17	AGL17	3	WT	1.12	1	1.12
266824_at	At2g22800	Homeobox Protein HAT9	HAT9	3	WT	-3.98*	-2.38*	-1.67
263536_at	At2g25000	WRKY DNA-Binding Protein 60	WRKY60	3	WT	2.96*	1.31	2.26
245029_at	At2g26580	YABBY5	YAB5	1	WT	-1.74*	-1.28	-1.36
267246_at	At2g30250	WRKY DNA-Binding Protein 25	WRKY25	3	WT	1.23	-1.22	1.51
255794_at	At2g33480	NAC domain containing protein 41	NAC041	2	WT	1.18	1.23	-1.05
267453_at	At2g33880	WUSCHEL-RELATED HOMEOBOX 9	WOX9	3	WT	1.15	1.02	1.13
256720_at	At2g34140	Dof-type zinc finger domain-containing protein		3	WT	2.44*	1.72*	1.42*
265209_at	At2g36610	HOMEOBOX PROTEIN 23	HB22	3	Stomatal clusters, unpaired guard cells.	-1.06	-1.01	-1.05
263888_at	At2g37000	TCP family transcription factor, putative		2	WT	1.02	-1.12	1.14
267089_at	At2g38300	MYB-like HTH transcriptional regulator family protein		2	WT	-10.66*	-11.31*	1.06
255878_at	At2g40620	BASIC LEUCINE ZIPPER 18	bZIP18	2	WT	3.09*	2.7*	1.14
265245_at	At2g43060	ILI1 BINDING BHLH 1	IBH1	3	High stomatal density; frequent small clusters.	-2.58*	-2.28*	-1.13
245138_at	At2g45190	ABNORMAL FLORAL ORGANS	AFO	2	WT	-1.28*	-1.16	-1.11
267515_at	At2g45680	TCP domain protein 9	TCP9	2	WT	2.83*	2.51*	1.13
266555_at	At2g46270	G-BOX BINDING FACTOR 3	GBF3	2	WT	-2.28*	-1.6	-1.43
266719_at	At2g46830	CIRCADIAN CLOCK ASSOCIATED 1	CCA1	3	WT	-1.2	-1.53	1.28
258975_at	At3g01970	WRKY DNA-Binding Protein 45	WRKY45	3	WT	1.59	-1.62	2.58*
258497_at	At3g02380	CONSTANS-LIKE 2	COL2	2	WT	-1.05	-1.17	1.11
258807_at	At3g04030	MYB family transcription factor	MYR2	3	WT	-4.41*	-2.15*	-2.05*
258809_at	At3g04070	NAC domain containing protein 47	NAC047	3	WT	3.41*	1.54	2.21*
258797_at	At3g04730	INDOLEACETIC ACID-INDUCED PROTEIN 16	IAA16	3	WT	-1.58*	-1.37	-1.15
259312_at	At3g05200	ARABIDOPSIS TOXICOS EN LEVADURA 6	ATL6	3	WT	-1.35	-1.98*	1.47
256395_at	At3g06120	MUTE	MUTE	2	Epidermis composed of guard cells	-1.06	-1.01	-1.05
258926_s_at	At3g10490	NAC domain containing protein 50	NAC050	3	WT	-1.56*	-1.26	-1.24
258761_at	At3g10760	MYB family transcription factor		3	WT	1.29*	1.21	1.06
256857_at	At3g15170	CUP-SHAPED COTYLEDON 1	CUC1	3	WT	1.38*	1.24	1.11
257053_at	At3g15210	ETHYLENE RESPONSIVE ELEMENT BINDING FACTOR 4	ERF4	2	WT	1.33*	-1.24	1.66
258395_at	At3g15500	NAC domain containing protein 55	NAC055	1	WT	-1.33	-1.89*	1.42
258434_at	At3g16770	ETHYLENE-RESPONSIVE ELEMENT BINDING PROTEIN	EBP	3	Stomatal clusters in adaxial epidermis	1.04	-1.33	1.38
257718_at	At3g18400	NAC domain containing protein 58	NAC058	2	Small, indiferenciated epidermal cells	1.06	1.09	-1.03
257769_at	At3g23050	INDOLE-3-ACETIC ACID 7	IAA7	2	WT	3.43*	2.3*	1.49*
257247_at	At3g24140	FAMA	FMA	1	Epidermis composed of guard cells	-5.93*	-5.97*	1.01
257643_at	At3g25730	ETHYLENE RESPONSE DNA BINDING FACTOR 3	EDF3	2	WT	-1.18	1.08	-1.27
258059_at	At3g29035	NAC domain containing protein 59	NAC059	3	WT	-2.82*	-2.86*	1.01
252483_at	At3g46600	GRAS family transcription factor		3	WT	1.15	-1.21	1.38
252278_at	At3g49530	NAC domain containing protein 62	NAC062	3	WT	1	-1.24	1.25
252237_at	At3g49950	GRAS family transcription factor		1	WT	1.09	1.17	-1.08
252173_at	At3g50650	GRAS family transcription factor	SCL7	3	WT	1.51*	1.46	1.03
251705_at	At3g56400	WRKY DNA-Binding Protein 70	WRKY70	2	WT	-2.04*	-2.11	1.03
251575_at	At3g58120	BASIC LEUCINE ZIPPER 61	bZIP61	3	WT	1.47*	2.85*	-1.94*
251272_at	At3g61890	HOMEOBOX 12	HB12	2	WT	-2.05*	-1.66*	-1.24
251221_at	At3g62550	Universal stress protein (USP) family protein		2	WT	-11.91*	-2.69*	-4.43*
255568_at	At4g01250	WRKY DNA-Binding Protein 22	WRKY22	3	WT	-1.07	-1.37	1.28
255381_at	At4g03510	RING MEMBRANE-ANCHOR 1	RMA1	2	WT	-1.06	-1.52	1.43
255250_at	At4g05100	MYB domain protein 74	MYB74	2	Stomatal clusters and small, indiferenciated epidermal cells	2.58*	-1.06	2.74*
245592_at	At4g14540	NUCLEAR FACTOR Y, SUBUNIT B3	NF-YB3	3	WT	-2.31*	-1.86*	-1.24
245250_at	At4g17490	ETHYLENE RESPONSIVE ELEMENT BINDING FACTOR 6	ERF6	3	WT	1.17	-1.49	1.73
245252_at	At4g17500	ETHYLENE RESPONSIVE ELEMENT BINDING FACTOR 1	ERF1	3	High stomatal density and occasional stomatal pairs	1.09	-1.85	2.02*
254592_at	At4g18880	HEAT SHOCK TRANSCRIPTION FACTOR A4A	HSFA4A	3	High stomatal density and occasional stomatal clusters	-2.05*	-1.97*	-1.04
254075_at	At4g25470	C-REPEAT/DRE BINDING FACTOR 2	CBF2	3	WT	1.45	1.51	-1.04
254066_at	At4g25480	DEHYDRATION RESPONSE ELEMENT B1A	DREB1A	3	WT	1.33	1.03	1.29
253872_at	At4g27410	RESPONSIVE TO DESICCATION 26	RD26	2	WT	-1.08	-1.37	1.27
253806_at	At4g28270	RING MEMBRANE-ANCHOR 2	RMA2	3	WT	-2.52*	-2.11*	-1.19
253485_at	At4g31800	WRKY DNA-Binding Protein 18	WRKY18	2	WT	4.04*	1.17	3.45*
253411_at	At4g32980	HOMEOBOX GENE 1	ATH1	1	WT	-4.92*	-2.01	-2.45*
253263_at	At4g34000	ABSCISIC ACID RESPONSIVE ELEMENTS-BINDING FACTOR 3	ABF3	3	High stomatal density	-2.66*	-2.31*	-1.15
246253_at	At4g37260	MYB domain protein 73	MYB73	3	WT	1.59*	1.84*	-1.15
252924_at	At4g39070	B-BOX domain Protein 20	BBX20	3	Stomatal cluters	7.81*	4.26*	1.83
245711_at	At5g04340	ZINC FINGER OF ARABIDOPSIS THALIANA 6	ZAT6	2	WT	-2.29	-5.07*	2.22
250849_at	At5g04410	NAC domain containing protein 78	NAC078	2	WT	1.08	-1	1.09
250781_at	At5g05410	DRE-BINDING PROTEIN 2A	DREB2A	3	WT	-1.62	-2.37*	1.47
250435_at	At5g10380	RING1	RING1	3	WT	-1.61*	-1.65	1.02
250287_at	At5g13330	RELATED TO AP2 6L	RAP2.6L	3	Small plants with stomatal clusters in adaxial epidermis	4.81*	1.68	2.86*
250155_at	At5g15160	BANQUO 2	BNQ2	2	WT	1.05	1.08	-1.03
246522_at	At5g15830	BASIC LEUCINE ZIPPER 3	bZIP3	3	Small plants with stomatal clusters	-6.11*	-5.5*	-1.11
250099_at	At5g17300	REVEILLE 1	RVE1	3	WT	1.01	-1.11	1.12
250024_at	At5g18270	NAC domain containing protein 87	NAC087	3	Stomatal clusters	3.09*	1.6	1.93*
246072_at	At5g20240	PISTILLATA	PI	3	WT	208.72*	53.05*	3.93*
246930_at	At5g25220	KNOTTED1-LIKE HOMEOBOX GENE 3	KNAT3	3	WT	-1.32	1.03	-1.36*
246911_at	At5g25810	TINY	TNY	3	Stomatal clusters and small, indiferenciated epidermal cells	2.21*	1.21	1.83
248794_at	At5g47220	ETHYLENE RESPONSIVE ELEMENT BINDING FACTOR 2	ERF2	2	WT	-1.12	-1.5	1.34
248799_at	At5g47230	ETHYLENE RESPONSIVE ELEMENT BINDING FACTOR 5	ERF5	3	WT	1.02	-1.23	1.26
252237_at	At5g49520	WRKY DNA-Binding Protein 48	WRKY48	3	WT	1.67	-1.15	1.93
248385_at	At5g51910	TCP domain protein 19	TCP19	3	WT	1.54*	1.65*	-1.08
248271_at	At5g53420	Unknown protein		2	WT	-1.87	-2.08	1.11
247655_at	At5g59820	RESPONSIVE TO HIGH LIGHT 41	RHL41	1	WT	-1.3	-2.42	1.86
247600_at	At5g60890	MYB domain protein 34	MYB34	3	Stomatal clusters	-3.68*	-2.24*	-1.64
247549_at	At5g61420	HIGH ALIPHATIC GLUCOSINOLATE 1	HAG1	4	WT	-6.45*	-2.35*	-2.75*
247509_at	At5g62020	HEAT SHOCK TRANSCRIPTION FACTOR B2A	HSFB2A	3	WT	-1.19	-1.85*	1.55*
247388_s_at	At5g63470	NUCLEAR FACTOR Y, SUBUNIT C4	NF-YC4	3	WT	1.05	1.19	-1.14
* statistically significant fold change p-value FDR <0.05
